# Supplementary material for: Pressure and stiffness sensing together regulate vascular smooth muscle cell phenotype switching
Source: Sci Adv. 2022 Apr 15;8(15):eabm3471. doi: 10.1126/sciadv.abm3471 (PMC9012473; doi:10.1126/sciadv.abm3471)
Supplement: Supplementary file 2 — Tables S1 to S5 [file sciadv.abm3471_tables_s1_to_s5.zip]

Archive with 5 entries (5 files):
- sciadv.abm3471_table_s1.xlsx
- sciadv.abm3471_table_s2.xlsx
- sciadv.abm3471_table_s3.xlsx
- sciadv.abm3471_table_s4.xlsx
- sciadv.abm3471_table_s5.xlsx
