# Supplementary material for: Pressure and stiffness sensing together regulate vascular smooth muscle cell phenotype switching
Source: Sci Adv. 2022 Apr 15;8(15):eabm3471. doi: 10.1126/sciadv.abm3471 (PMC9012473; doi:10.1126/sciadv.abm3471)
Supplement: Supplementary file 3 — Movies S1 to S3 [file sciadv.abm3471_movies_s1_to_s3.zip]

Archive with 3 entries (3 files):
- sciadv.abm3471_movie_s1.mp4
- sciadv.abm3471_movie_s2.mp4
- sciadv.abm3471_movie_s3.mp4
